# Supplementary material for: Abnormal Antennal Olfactory Sensilla Phenotypes Involved in Olfactory Deficit in Bactrocera correcta (Diptera: Tephritidae)
Source: Insects. 2022 Jun 10;13(6):535. doi: 10.3390/insects13060535 (PMC9224687; doi:10.3390/insects13060535)
Supplement: Supplementary file 1 [file insects-13-00535-s001.zip]

Archive with 1 entries (1 files):
- insects-1689313-supplementary.pdf
